# Supplementary material for: Nanocomposite Films of Silver Nanoparticles and Conjugated Copolymer in Natural and Nano-Form: Structural and Morphological Studies
Source: Materials (Basel). 2023 May 11;16(10):3663. doi: 10.3390/ma16103663 (PMC10223115; doi:10.3390/ma16103663)
Supplement: Supplementary file 1 [file materials-16-03663-s001.zip]

Archive with 1 entries (1 files):
- materials-2352375-supplementary.pdf
